# Supplementary material for: A 430 kyr record of ice-sheet dynamics and organic-carbon burial in the central Eurasian Arctic Ocean
Source: Nat Commun. 2025 Apr 23;16:3822. doi: 10.1038/s41467-025-59112-7 (PMC12019407; doi:10.1038/s41467-025-59112-7)
Supplement: Supplementary file 3 — Source Data [file 41467_2025_59112_MOESM3_ESM.xlsx]

## Sheet: Figure 2a
PS115/2-2: Inclination and RPI values				PS115/2-2: 230Th-excess and 231Pa-excess values
Depth (cm)	Inclination (°)	RPI		Depth (cm)
1.1	82.4	-0.7294		1	8.35574
3.4	84.1	-0.2141		3	7.02805	0.353121
5.7	86.3	0.2895		5	5.91568	0.284192
8.1	85.4	0.4508		7	4.92998
10.4	82.6	0.4596		9	3.98873	0.217117
12.7	81.3	0.2357		11	3.22127	0.187857
15	73.5	-0.08		12	1.8245	0.128948
17.3	67.4	-0.362		13	1.60564	0.160772
19.6	71.7	-0.109		15	1.43503	0.0928236
21.9	80.9	-0.6727		16	1.04973	0.0676569
24.1	80.3	-0.8782		17	1.14299	0.0664735
26.4	81.6	-0.8636		19	1.26033
28.7	83	-0.426		20	1.14426	0.0717969
31.1	85.3	0.3362		21	1.26646
33.4	72.2	-0.1507		23	1.75143
35.1	86.8	0.157		24	1.67904	0.107235
37.4	88.8	-0.144		25	1.92704
39.7	86.6	-0.4184		27	2.59662	0.209732
42	81.2	-0.656		28	3.18484	0.227683
44.3	82.8	-0.784		29	4.18416	0.278573
46.6	83.4	-0.8255		30	6.16178	0.369809
48.9	84.7	-0.889		31	5.02548	0.312724
51.1	85.2	-0.5707		33	4.27007	0.277557
53.4	83.5	-0.8094		34	5.69942	0.383778
55.7	75.4	-1.0504		35	4.36181	0.277275
58	80.1	-0.9386		37	3.10494	0.207024
60.1	80.6	-0.9363		39	4.24541	0.230536
62.4	86.3	-1.0204		40	4.42881	0.289848
64.7	59.3	-1.0262		41	7.02363	0.428584
67.1	69.5	-0.8971		43	5.31764	0.293068
69.4	70.3	-1.0066		44	5.13428	0.283403
71.7	-7.4	-1.1961		50	7.60043	0.354798
74	-34	-1.1993		54	9.82112	0.398331
76.3	-62	-1.1839		60	2.91869	0.124435
78.6	-77.1	-1.1558		64	3.42102
80.9	67.9	-0.8267		70	3.48495	0.109762
83.1	81.6	-0.7817		77	1.36482	0.242488
85.4	86.9	-0.8774		81		0.141765
87.7	40.4	-1.1196		85	8.93836
90	60.6	-1.0458		90	2.24234	0.0665826
92.1	74.3	-0.9236		92	2.02383	0.0596672
94.4	85.3	-0.8982		94	7.40061
96.7	77.4	-1.115		100	2.89539	0.0534804
99.1	-14.2	-1.07		104	5.22831
101.4	13.3	-1.126		106	3.04549	0.0527426
103.7	55.7	-1.1023		110	1.27839	0.0920046
106	-22.1	-1.163		114	1.02205
108.3	-14.6	-1.0827		120	0.595319	0.0102743
110.6	22.7	-1.0827		124	1.04746	0.025872
112.9	71.3	-1.0735		130	0.992815	0.0217191
115.2	62.6	-1.1069		134	0.148812
117.5	66.4	-1.1196		140	1.05545	0.0231294
119.8	-28.6	-1.2187		144	0.305043
122.1	-55.5	-1.2073		148	-0.102195	0.0131422
124.4	-64.9	-1.227		152	7.71772	0.0101824
126.7	-51	-1.1763		156	-0.0332701
129	-46.9	-1.1234		160	-0.482239	0.00578187
131.3	-63.5	-0.8082		164	-0.208501
133.6	-61	-0.8371		170	0.0102166	0.0146441
135.9	-71.1	-0.6191		174	0.251862	0.0128822
138.1	-70.6	-0.8059		178	0.037415	0.0227301
140.4	-66.1	-0.9801		184	-0.329882	0.00581378
142.7	82.1	-0.8947		188	-0.683301
145	86.1	-0.9766		194	-1.16021	-0.023518
147.3	81.1	-0.6929		198	0.615288
149.6	87.6	-0.6583		204	1.1337	0.0193963
151.9	78.7	-0.2501		208	1.88601
154.1	82.3	0.0532		214	0.4624	0.0130899
156.4	85.1	0.3761		218	-0.0947493
158.7	82.4	0.6529		224	-0.276897	0.0051707
161	85.1	0.3416		228	-0.107922
163.3	79.3	0.4107		232	-0.267664	-0.0101702
165.6	77.1	0.3646		234	-0.411877
167.9	78.9	0.307		238	-0.743181
170.2	79.2	0.2724		244	-0.247929
172.5	78.3	0.2954		252	-0.149811	-0.00208802
174.8	79.9	0.1455		254	0.0150857	0.00460253
177.1	77.7	0.3877		262	-0.162251	-0.00057727
179.4	75.9	0.3646		264	-0.263762	-0.0121008
181.7	80	0.1455		274	-0.172898
184	71.3	0.157		284	1.33931
186.1	63.8	1.0335		288	1.63325	0.0212545
188.4	77.1	0.4107		292	1.16737	0.0114093
192.1	56.1	1.3103		294	1.681	0.0216123
194.4	69.8	0.9412		298	0.827918	0.0123247
196.7	66.2	1.391		302	0.107392	0.000404202
199.1	87	0.0071		304	0.0784085
201.4	83.6	-0.6306		306	0.248274	0.00732391
203.7	84.3	-0.618		314	-0.0767721
206	86.6	-0.4127		322	-0.098811	0.0021912
208.3	82.3	-0.212		324	-0.102091
210.6	85.7	-0.3619		332	1.0989
212.9	79.6	-0.6756		334	-0.366794
215.1	83	-0.5545		342	0.086457	0.00953258
217.4	86.7	-0.2051		344	-0.251638
219.7	87.1	-0.1717		354	-0.162099
222	88.4	0.5145		364	-0.179806
224.3	89.3	0.7683		374	1.33783
226.6	89.8	0.8721		384	0.425907
229.1	89	0.9412		394	0.663789	0.00818043
231.4	90	1.0681		404	0.322143
233.7	82.5	1.4256		414	0.0206662
236	83.2	1.6678		424	0.0523967
238.3	67.7	1.2872		434	0.259527
240.6	71.3	0.8605		444	0.602076
242.9	72	0.8605		454	0.0240207
245.1	75.4	0.8144		464	0.141081
247.4	75.4	0.6183		474	0.813152
249.7	80.1	1.0681		484	0.216414
252	73.5	0.5261		490	1.35013
254.3	79.3	0.9989		494	-0.118505	-0.00511605
256.6	77.8	1.4371		504	-0.144205
259.1	76.6	1.5525		514	-0.214383
261.4	82.1	1.5409		524	-0.901024
263.7	78.3	0.7452		534	-0.320723
266	79.4	0.1224		544	0.588984
268.3	80.6	0.3531		554	0.123919
270.6	79.6	-0.1717		564	0.106873
273.1	76.6	0.0071		574	0.223083
275.4	87.8	0.0994		584	1.06955
277.7	87.9	0.6414		594	0.156371	0.0141704
280	81.8	0.0532		604	0.0681247
282.1	85.7	0.0994		614	-0.00555003
284.4	86.4	-0.6595		624	0.0320474
286.7	89.2	-0.6837		634	-0.0564502
291.1	-5.1	-1.0816		644	-1.44402
293.4	-40.3	-1.1571		654	-2.75382
295.7	38.4	-0.9178		664	-1.76929
298	77.5	-0.6998		674	-1.59448
300.3	86.5	-0.6676		684	-1.81196
302.6	69.6	-0.7367		694	-0.470799	0.00558348
304.9	84.6	-0.7344		704	-0.57768
307.2	80.5	-0.453		714	-0.0479459
309.5	71.3	0.2839		724	-0.0156919
312.1	74.8	0.9989		734	-0.0670423
314.4	69	1.195		744	-0.103481
316.7	68.6	1.022		754	-0.276135
319	63.4	1.218
321.3	65.3	1.7601
323.6	64.7	2.2444
325.9	60.7	1.9215
328.2	61.5	2.3367
330.5	63	2.429
332.8	56.1	1.4141
335.1	51.5	1.4487
337.4	59.6	1.7831
339.7	69.3	1.7601
342	62.7	1.6332
344.3	68	1.3449
346.6	73.7	1.1488
348.9	73.3	1.1027
351.2	70.4	1.4487
353.5	62.7	1.4371
356.1	53.1	1.368
358.4	51.5	2.2906
360.7	63.7	1.0681
363.1	55.1	1.9446
365.4	53.2	2.0138
367.7	58.2	1.3564
370	63.8	1.1258
372.3	54.8	1.9907
374.6	86.1	0.7567
376.9	82.7	-0.5395
379.1	84.1	-0.8106
381.4	55.3	-0.5707
383.7	62.2	-0.4369
386	80.9	-0.4231
390.1	77.9	-0.7702
392.4	55.1	-0.7275
394.7	88	-0.6041
397	80.9	-0.4819
399.3	74.6	-0.5349
401.6	63.3	-0.7944
403.9	81.3	-0.8994
406.2	85.7	-1.0539
408.5	70	-0.9847
410.8	87.4	-1.1
413.1	84.1	-1.0366
415.4	84.2	-0.8751
417.7	82.1	-0.3631
420	76.7	-0.182
422.3	79.3	-0.2074
424.6	73.5	-0.1359
427.1	73.7	0.2032
429.4	69.2	0.1109
431.7	72.4	0.1916
434	73.3	0.4338
436.3	67.8	0.307
438.6	68.6	-0.3942
440.9	85.4	-0.4392
443.1	86	-0.6583
445.4	86.5	-0.8371
447.7	80.2	-1.0816
450.1	81.3	-1.2483
452.4	-24.1	-1.2023
454.7	-31.3	-1.211
457	-20.6	-1.1485
459.3	83	-1.0101
461.6	85.5	-0.987
463.9	79.5	-1.0158
466.1	76.9	-1.047
468.4	82.1	-1.0216
470.7	85.7	-0.8452
473	-55.4	-1.3412
475.1	-80	-1.0677
477.4	-38.3	-1.2037
479.7	-84.4	-1.1012
482	-86.3	-1.0966
484.3	85.3	-0.7944
486.6	85.5	-0.3273
489.6	88.9	0.0071
491.9	81.9	0.4338
494.2	84.4	0.5837
496.5	65.4	1.6793
498.8	74	1.5525
501.1	72.1	1.6909
503.4	47.8	1.4371
505.7	45.5	0.7567
508	87.2	1.7485
510.1	69.8	1.5179
512.4	82.6	0.8951
514.7	82.4	1.2526
517	84.5	0.5261
519.3	68.5	1.1604
521.6	83.4	0.4107
523.9	79	-0.1255
526.2	63.2	0.7452
528.5	53.2	0.0648
531.1	71	-0.325
533.4	67.9	0.2262
535.7	67.9	0.1801
538	42.5	0.1109
540.3	74	-0.016
542.6	77.5	-0.8094
545.1	-5.3	-1.0896
547.4	38.3	-1.0562
549.7	-37.7	-1.0527
552	15.2	-0.8532
554.3	19.4	-0.8567
556.6	46.7	-0.686
558.9	37.7	-0.7956
561.2	81.2	-1.0539
563.5	84.6	-0.4507
566.1	81	-0.2985
568.4	72.3	-0.5557
570.7	-11.7	-1.1185
573	-73.9	-1.205
575.3	-20.2	-0.6872
577.6	-36.4	-1.0389
580.1	82.8	-1.1951
582.4	84.4	-0.8036
584.7	47.4	-1.2751
588.6	85.3	-1.2686
590.9		-1.2843
593.2	-23.1	-1.1987
595.1	-6.3	-1.1724
597.4	83	-1.1267
599.7	41.9	-0.9017
602	70.5	-0.8428
604.3	85	-0.7137
606.6	74.6	1.0681
609.1	71.3	0.849
611.4	53.2	1.2065
613.7	72.8	1.4026
616	42.2	0.8836
618.1	67.8	0.7221
620.4	64.3	0.6299
622.7	45.4	-0.0955
625	64.4	-0.4011
627.3	46.9	0.2954
629.6	53.3	0.7221
631.9	56	-0.1244
634.2	53.4	0.1916
636.5	59.5	0.2032
638.8	56.6	0.0994
641.1	54.7	0.3185
643.4	59.4	0.134
645.7	48.4	0.157
648	67.4	-0.3631
650.3	70.1	-0.2074
652.6	73.4	-0.2351
654.9	67.8	-0.2028
657.1	71.5	-0.3262
659.4	65	-0.1889
661.7	44.6	-0.2893
664	57.4	-0.2086
666.3	61.9	-0.2143
668.6	70.8	0.0417
670.9	71.9	0.2608
673.2	58.9	0.4453
675.5	81.1	0.3877
677.8	63.1	0.3992
680.1	67.1	0.4338
682.4	57.7	-0.0275
684.7	51.5	0.0648
687.3	68.9	0.5145
689.4	79.3	0.4453
691.7	46.7	1.5179
694	41.1	1.2872
696.3	57	1.2757
698.6	57.3	0.676
700.9	69.9	0.4915
703.2	58	1.1373
705.5	71	1.2296
707.8	45.6	0.6875
710.1	71.6	0.676
712.4	79	-0.5119
714.7	77.4	-0.701
717.1	86.4	-0.5442
719.4	86.9	-0.3366
721.7	87	-0.5222
724	-68.5	-1.0055
726.3	-44.8	-1.1396
728.6	85.4	-0.5649
730.9	83.4	-0.1797
733.1	78.5	0.3761
735.4	71.4	1.4717
737.7	81.2	1.9215
740	77.8	1.4371
742.3	72.5	2.0253
744.6	82.6	2.3252
747.1	79.4	3.0863
749.4	82.4	2.4635
751.7	77.9	3.4669
754	83.9	2.0945
756.3	87.1	1.8062
758.6	63.3	0.1224
760.9	43.8	-0.6018

## Sheet: Figure 3a
PS115/2-2: Age fix points of proposed Age model
Depth (cm)	Age (ka)	Age Fix Point
0.5	0.22	AMS14C
3	1.14	AMS14C
5	3.23	AMS14C
10	8	RPI VADM Channell-09
31	21	RPI VADM Channell-09
78.6	32	Mono Lake
126.7	41	Laschamp
196.7	60	RPI VADM Channell-09
220	67	RPI VADM Channell-09
259.1	92	RPI VADM Channell-09
293.4	114	Blake
305	120	231Paex extinction
314.4	125	RPI VADM Channell-09
332	130	230Thex MIS 5e
372	168	RPI VADM Channell-09
457	188	Iceland Basin
477.4	212	Pringle Falls
501.1	231	RPI VADM Channell-09
508	245	RPI VADM Channell-09
535	268	RPI VADM Channell-09
544	280	230Thex MIS 9/8
573	286	Portuguise Orphan
590	290	230Thex extinction
620	300	RPI VADM Channell-09
629.6	310	RPI VADM Channell-09
641	335	RPI VADM Channell-09
691.7	347	RPI VADM Channell-09
705.5	363	RPI VADM Channell-09
719.4	394	RPI VADM Channell-09
726.3	409	Bermuda
756.3	426	RPI VADM Channell-09
764	430	extrapolation

## Sheet: Figure 4b
PS115/2-2: Fe/Al ratio determined by XRF scanning
Depth (cm)	Age (ka)	Fe/Al
0		30.3804
1	0.404	33.7631
2	0.772	35.72
3	1.14	34.4409
4	2.185	34.0251
5	3.23	41.6601
6	4.184	38.9965
7	5.138	41.8285
8	6.092	36.2961
9	7.046	34.0053
10	8	34.8798
11	8.61905	43.4335
12	9.2381	28.3257
13	9.85714	35.2061
14	10.4762	33.0292
15	11.0952	31.7218
16	11.7143	33
17	12.3333	32.6093
18	12.9524	32.9409
19	13.5714	35.506
20	14.1905	34.6669
21	14.8095	28.7905
22	15.4286	28.8106
23	16.0476	28.12
24	16.6667	25.1867
25	17.2857	26.6388
26	17.9048	25.7642
27	18.5238	30.1179
28	19.1429	26.1924
29	19.7619	27.9773
30	20.381	26.3279
31	21	27.9785
32	21.2311	28.3763
33	21.4622	28.4059
34	21.6933	26.7111
35	21.9244	25.6732
36	22.1555	28.1949
37	22.3866	25.7712
38	22.6176	25.553
39	22.8487	25.9538
40	23.0798	28.1552
41	23.3109	27.6127
42	23.542	31.9966
43	23.7731	29.0891
44	24.0042	31.6492
45	24.2353	31.9399
46	24.4664	31.3886
47	24.6975	35.9915
48	24.9286	31.8779
49	25.1597	27.5468
50	25.3908	29.5033
51	25.6218	29.8145
52	25.8529	29.6468
53	26.084	27.5637
54	26.3151	27.8814
55	26.5462	38.7137
56	26.7773	25.969
57	27.0084	28.7947
58	27.2395	27.6917
59	27.4706	30.4616
60	27.7017	26.7409
61	27.9328	28.9616
62	28.1639	28.3208
63	28.395	25.4486
64	28.6261	32.0934
65	28.8571	25.8148
66	29.0882	28.6623
67	29.3193	25.2672
68	29.5504	31.1052
69	29.7815	31.1044
70	30.0126	26.1183
71	30.2437	32.385
72	30.4748	34.2883
73	30.7059	25.7482
74	30.937	26.3967
75	31.1681	27.9697
76	31.3992	29.1651
77	31.6303	32.1022
78	31.8613	31.2053
79	32.0748	30.296
80	32.262	36.599
81	32.4491	31.0602
82	32.6362	24.9019
83	32.8233	26.302
84	33.0104	23.9803
85	33.1975	30.5654
86	33.3846	26.6705
87	33.5717	27.7017
88	33.7588	29.5171
89	33.9459	28.5355
90	34.1331	26.4882
91	34.3202	24.8511
92	34.5073	26.1887
93	34.6944	26.3785
94	34.8815	27.3115
95	35.0686	25.8093
96	35.2557	29.7628
97	35.4428	25.6675
98	35.6299	29.0743
99	35.817	28.0179
100	36.0042	27.6411
101	36.1913	25.8964
102	36.3784	26.6928
103	36.5655	28.561
104	36.7526	32.6937
105	36.9397	31.6294
106	37.1268	28.4887
107	37.3139	33.6612
108	37.501	32.1625
109	37.6881	30.3227
110	37.8753	36.2638
111	38.0624	32.8779
112	38.2495	30.4994
113	38.4366	30.6456
114	38.6237	29.1644
115	38.8108	30.8812
116	38.9979	30.6014
117	39.185	29.9338
118	39.3721	33.3448
119	39.5593	30.4634
120	39.7464	33.3891
121	39.9335	33.0322
122	40.1206	33.4152
123	40.3077	30.3772
124	40.4948	27.8854
125	40.6819	29.4459
126	40.869	33.5875
127	41.0814	30.155
128	41.3529	32.9403
129	41.6243	31.1339
130	41.8957	32.9367
131	42.1671	33.4095
132	42.4386	28.3696
133	42.71	26.2187
134	42.9814	29.3867
135	43.2529	29.6763
136	43.5243	31.7685
137	43.7957	28.3448
138	44.0671	28.8218
139	44.3386	32.6896
140	44.61	32.9479
141	44.8814	29.842
142	45.1529	28.3451
143	45.4243	27.8466
144	45.6957	24.2048
145	45.9671	22.0398
146	46.2386	23.2046
147	46.51	23.3099
148	46.7814	23.3622
149	47.0529	23.7066
150	47.3243	25.5852
151	47.5957	29.7182
152	47.8671	37.7858
153	48.1386	36.5091
154	48.41	41.0315
155	48.6814	26.0325
156	48.9529	21.6123
157	49.2243	26.6063
158	49.4957	32.3286
159	49.7671	35.8429
160	50.0386	64.3905
161	50.31	34.1151
162	50.5814	29.4957
163	50.8529	41.2036
164	51.1243	29.6469
165	51.3957	28.4526
166	51.6671	26.5913
167	51.9386	23.0962
168	52.21	21.2763
169	52.4814	23.1968
170	52.7529	21.0826
171	53.0243	20.0432
172	53.2957	19.2662
173	53.5671	21.9479
174	53.8386	18.5492
175	54.11	18.503
176	54.3814	17.9341
177	54.6529	18.764
178	54.9243	19.8736
179	55.1957	21.8342
180	55.4671	23.7508
181	55.7386	24.9448
182	56.01	29.5558
183	56.2814	33.0353
184	56.5529	39.5036
185	56.8243	57.6174
186	57.0957	40.0739
187	57.3671	23.5409
188	57.6386	15.7414
191	58.4529	13.292
192	58.7243	11.6836
193	58.9957	12.7571
194	59.2671	13.6874
195	59.5386	14.1325
196	59.81	12.4968
197	60.0901	14.4277
198	60.3906	19.3604
199	60.691	20.7237
200	60.9914	22.876
201	61.2918	20.9791
202	61.5923	24.6501
203	61.8927	25.7882
204	62.1931	25.1915
205	62.4936	24.9658
206	62.794	26.5494
207	63.0944	25.0105
208	63.3948	22.4017
209	63.6953	21.7466
210	63.9957	23.3516
211	64.2961	25.2404
212	64.5966	24.8036
213	64.897	23.5006
214	65.1974	22.5297
215	65.4979	21.7516
216	65.7983	22.6381
217	66.0987	28.3406
218	66.3991	22.3877
219	66.6996	21.5644
220	67	23.3714
221	67.6394	25.4405
222	68.2788	19.4715
223	68.9182	24.0955
224	69.5575	27.7157
225	70.1969	28.2955
226	70.8363	24.3576
227	71.4757	27.057
228	72.1151	23.1369
229	72.7545	23.758
230	73.3939	22.8963
231	74.0332	23.4644
232	74.6726	24.246
233	75.312	24.7926
234	75.9514	22.3375
235	76.5908	19.5892
236	77.2302	14.4203
237	77.8696	13.6306
238	78.509	14.588
239	79.1483	13.8214
240	79.7877	14.4503
241	80.4271	14.5089
242	81.0665	14.9074
243	81.7059	14.5459
244	82.3453	15.5876
245	82.9847	15.2417
246	83.624	16.9473
247	84.2634	16.4455
248	84.9028	17.5277
249	85.5422	15.4051
250	86.1816	15.5326
251	86.821	16.1764
252	87.4604	16.2121
253	88.0997	16.5316
254	88.7391	16.9342
255	89.3785	16.9744
256	90.0179	17.4579
257	90.6573	17.3519
258	91.2967	17.1848
259	91.9361	17.4267
260	92.5773	17.2667
261	93.2187	17.8718
262	93.8601	16.8898
263	94.5015	17.2065
264	95.1429	17.9672
265	95.7843	17.1483
266	96.4257	17.163
267	97.0671	18.7482
268	97.7085	18.126
269	98.3499	17.5252
270	98.9913	16.5183
271	99.6327	17.4607
272	100.274	18.0543
273	100.915	18.4643
274	101.557	17.6987
275	102.198	16.1442
276	102.84	16.3688
277	103.481	16.6834
278	104.122	21.4806
279	104.764	23.9049
280	105.405	24.8562
281	106.047	22.7723
282	106.688	24.9992
283	107.329	26.198
284	107.971	26.3305
285	108.612	28.8155
286	109.254	26.0244
287	109.895	25.0192
288	110.536	23.5704
290	111.819	30.8351
291	112.461	26.6854
292	113.102	22.1825
293	113.743	22.3113
294	114.314	19.9698
295	114.838	21.0334
296	115.362	20.6532
297	115.886	19.3405
298	116.41	18.0468
299	116.933	18.3882
300	117.457	20.0511
301	117.981	18.651
302	118.505	19.7353
303	119.029	18.6295
304	119.552	22.849
305	120.076	24.1424
306	120.6	24.5121
307	121.124	24.1085
308	121.648	27.9457
309	122.171	29.8778
310	122.695	35.1663
311	123.219	23.648
312	123.743	38.9125
313	124.267	31.6959
314	124.79	35.6574
315	125.17	29.3355
316	125.455	25.4324
317	125.739	27.3148
318	126.023	29.8124
319	126.307	34.2493
320	126.591	32.4426
321	126.875	37.0656
322	127.159	33.6335
323	127.443	32.8868
324	127.727	37.4272
325	128.011	25.7507
326	128.295	23.1581
327	128.58	28.6793
328	128.864	25.7516
329	129.148	17.9688
330	129.432	13.6703
331	129.716	13.4964
332	130	14.4724
333	131	13.8918
334	132	14.5464
335	133	15.1018
336	134	16.0894
337	135	16.2646
338	136	15.8139
339	137	15.9001
340	138	15.4829
341	139	15.3194
342	140	16.1004
343	141	15.1535
344	142	16.4662
345	143	16.9517
346	144	16.1732
347	145	16.1692
348	146	16.7622
349	147	16.9153
350	148	16.4581
351	149	17.2469
352	150	17.0319
353	151	17.1854
354	152	17.932
355	153	17.1064
356	154	18.2685
357	155	17.2883
358	156	16.705
359	157	17.1943
360	158	17.5043
361	159	16.7252
362	160	18.0155
363	161	17.1639
364	162	17.3325
365	163	17.3689
366	163.714	17.8642
367	164.429	17.4136
368	165.143	17.615
369	165.857	18.1024
370	166.571	18.0203
371	167.286	18.4655
372	168	19.7318
373	168.235	17.74
374	168.471	18.5832
375	168.706	21.7448
376	168.941	22.772
377	169.176	26.3415
378	169.412	23.8258
379	169.647	23.6487
380	169.882	22.873
381	170.118	22.8026
382	170.353	25.8861
383	170.588	25.6416
384	170.824	20.2155
385	171.059	18.5239
386	171.294	19.8556
387	171.529	22.8508
389	172	21.8627
390	172.235	18.6717
391	172.471	20.1019
392	172.706	21.047
393	172.941	22.0951
394	173.176	22.6805
395	173.412	21.8462
396	173.647	22.7077
397	173.882	21.9063
398	174.118	21.2753
399	174.353	22.108
400	174.588	22.3646
401	174.824	23.7762
402	175.059	22.3479
403	175.294	23.5023
404	175.529	23.7654
405	175.765	23.3236
406	176	20.9649
407	176.235	18.5174
408	176.471	18.2787
409	176.706	21.6262
410	176.941	20.1212
411	177.176	24.0162
412	177.412	27.1806
413	177.647	24.2587
414	177.882	23.4721
415	178.118	23.5819
416	178.353	25.0726
417	178.588	25.3284
418	178.824	19.4115
419	179.059	24.6686
420	179.294	26.1433
421	179.529	20.8813
422	179.765	27.2011
423	180	31.9191
424	180.235	22.674
425	180.471	17.8083
426	180.706	17.5297
427	180.941	19.7083
428	181.176	17.8684
429	181.412	15.5704
430	181.647	16.8969
431	181.882	16.377
432	182.118	15.9562
433	182.353	17.0111
434	182.588	17.1107
435	182.824	18.3743
436	183.059	16.4062
437	183.294	16.7424
438	183.529	17.7119
439	183.765	21.8814
440	184	23.8673
441	184.235	25.6278
442	184.471	26.5523
443	184.706	26.4116
444	184.941	25.8004
445	185.176	27.4644
446	185.412	23.1676
447	185.647	25.4796
448	185.882	25.7949
449	186.118	24.276
450	186.353	24.6808
451	186.588	24.8767
452	186.824	24.3755
453	187.059	23.4886
454	187.294	24.8133
455	187.529	22.8789
456	187.765	21.1455
457	188	21.0627
458	189.176	21.7469
459	190.353	21.334
460	191.529	23.1513
461	192.706	21.3975
462	193.882	21.2831
463	195.059	21.7167
464	196.235	20.361
465	197.412	21.4739
466	198.588	20.856
467	199.765	20.324
468	200.941	21.3678
469	202.118	22.4969
470	203.294	22.2984
471	204.471	24.1365
472	205.647	25.2194
473	206.824	25.1772
474	208	25.1967
475	209.176	23.9837
476	210.353	25.4002
477	211.529	22.5719
478	212.481	22.6479
479	213.283	24.4014
480	214.084	24.7974
481	214.886	23.0832
482	215.688	22.8633
483	216.489	22.1182
484	217.291	21.7943
485	218.093	22.0405
486	218.895	22.2692
488	220.498	28.1657
489	221.3	25.2314
490	222.101	23.9723
491	222.903	30.3177
492	223.705	28.1386
493	224.506	27.5359
494	225.308	27.2408
495	226.11	26.5585
496	226.911	26.3144
497	227.713	26.6372
498	228.515	28.1187
499	229.316	27.4068
500	230.118	29.2367
501	230.92	33.2732
502	232.826	25.1732
503	234.855	27.7684
504	236.884	28.0961
505	238.913	22.3614
506	240.942	14.5311
507	242.971	14.7686
508	245	15.9152
509	245.852	15.7969
510	246.704	14.5496
511	247.556	14.712
512	248.407	14.3333
513	249.259	15.4278
514	250.111	14.8614
515	250.963	15.7132
516	251.815	16.4949
517	252.667	15.9849
518	253.519	15.7569
519	254.37	15.6502
520	255.222	15.5154
521	256.074	18.3965
522	256.926	15.8302
523	257.778	14.6646
524	258.63	14.6323
525	259.481	16.2299
526	260.333	16.0367
527	261.185	16.311
528	262.037	17.0143
529	262.889	15.5056
530	263.741	15.2922
531	264.593	14.8195
532	265.444	14.9222
533	266.296	16.1844
534	267.148	16.6286
535	268	16.0755
536	269.333	15.6783
537	270.667	16.8893
538	272	17.9792
539	273.333	15.0938
540	274.667	16.4122
541	276	18.662
542	277.333	21.6116
543	278.667	22.9021
544	280	24.5723
545	280.207	26.0692
546	280.414	24.8081
547	280.621	21.7628
548	280.828	20.4839
549	281.034	25.966
550	281.241	23.7464
551	281.448	21.0648
552	281.655	25.9336
553	281.862	26.1318
554	282.069	23.3361
555	282.276	19.4576
556	282.483	20.3976
557	282.69	18.649
558	282.897	17.7787
559	283.103	17.0961
560	283.31	20.9872
561	283.517	26.2185
562	283.724	23.7455
563	283.931	22.301
564	284.138	23.967
565	284.345	26.621
566	284.552	31.1502
567	284.759	31.8369
568	284.966	28.7339
569	285.172	27.8153
570	285.379	25.254
571	285.586	26.618
572	285.793	23.7111
573	286	25.7285
574	286.298	22.3153
575	286.596	25.5363
576	286.894	27.1913
577	287.191	26.6451
578	287.489	25.3038
579	287.787	30.4145
580	288.085	30.4709
581	288.383	29.1282
582	288.681	27.0311
583	288.979	28.8662
584	289.277	29.4555
585	289.574	34.3499
587	290.17	22.1992
588	290.468	26.6742
589	290.766	23.8651
590	291.064	21.7313
591	291.362	21.7646
592	291.66	20.3148
593	291.957	19.9497
594	292.255	20.0289
595	292.553	20.9704
596	292.851	19.4626
597	293.149	17.5618
598	293.447	15.551
599	293.745	14.9585
600	294.043	15.0879
601	294.34	14.7713
602	294.638	18.4103
603	294.936	21.9229
604	295.234	25.6271
605	295.532	34.2603
606	295.83	35.9412
607	296.128	40.5196
608	296.426	29.117
609	296.723	25.8791
610	297.021	24.333
611	297.319	30.1984
612	297.617	27.2427
613	297.915	29.1332
614	298.213	28.625
615	298.511	36.5922
616	298.809	33.9535
617	299.106	28.8616
618	299.404	25.1915
619	299.702	22.9866
620	300	23.5692
621	301.042	24.2037
622	302.083	28.1309
623	303.125	23.0847
624	304.167	24.0001
625	305.208	24.9247
626	306.25	24.9319
627	307.292	29.5638
628	308.333	28.999
629	309.375	24.8166
630	310.877	31.4013
631	313.07	35.0079
632	315.263	47.1694
633	317.456	34.1212
634	319.649	28.8855
635	321.842	29.6195
636	324.035	34.0072
637	326.228	25.6777
638	328.421	24.5499
639	330.614	17.0403
640	332.807	13.4187
641	335	13.8321
642	335.237	14.4176
643	335.473	15.0656
644	335.71	14.4372
645	335.947	13.6815
646	336.183	15.5314
647	336.42	15.4533
648	336.657	14.8227
649	336.893	14.9631
650	337.13	14.3091
651	337.367	13.9347
652	337.604	14.5133
653	337.84	14.7038
654	338.077	14.4461
655	338.314	15.2606
656	338.55	16.2868
657	338.787	15.9732
658	339.024	14.7338
659	339.26	15.2098
660	339.497	14.2692
661	339.734	15.1785
662	339.97	15.8584
663	340.207	15.0757
664	340.444	13.3767
665	340.68	14.9047
666	340.917	15.5169
667	341.154	15.7779
668	341.391	16.6528
669	341.627	16.4281
670	341.864	16.111
671	342.101	15.8686
672	342.337	16.0801
673	342.574	16.8665
674	342.811	16.2582
675	343.047	17.0694
676	343.284	17.337
677	343.521	16.465
678	343.757	17.885
679	343.994	17.3396
680	344.231	14.4311
681	344.467	14.8101
682	344.704	14.3608
683	344.941	16.994
684	345.178	15.9554
686	345.651	14.2978
687	345.888	17.2159
688	346.124	20.4062
689	346.361	17.0777
690	346.598	16.1416
691	346.834	16.0382
692	347.348	14.9385
693	348.507	16.766
694	349.667	17.3904
695	350.826	18.3136
696	351.986	20.4262
697	353.145	22.2331
698	354.304	24.059
699	355.464	26.0164
700	356.623	27.1573
701	357.783	27.5514
702	358.942	29.616
703	360.101	30.451
704	361.261	24.2242
705	362.42	19.9124
706	363.538	22.2664
707	364.615	22.407
708	365.692	21.0573
709	366.769	24.7278
710	367.846	22.3484
711	368.923	17.3462
712	370	16.4479
713	373.243	24.9304
714	376.486	25.8519
715	379.73	26.9424
716	382.973	24.747
717	386.216	24.9142
718	389.459	25.8429
719	392.703	28.1357
720	395.304	34.3354
721	397.478	40.9336
722	399.652	52.3389
723	401.826	46.0395
724	404	63.3853
725	406.174	54.0897
726	408.348	50.5258
727	409.397	52.3941
728	409.963	46.6556
729	410.53	39.4634
730	411.097	57.318
731	411.663	50.403
732	412.23	47.4453
733	412.797	48.0758
734	413.363	56.3366
735	413.93	63.8654
736	414.497	42.915
737	415.063	27.258
738	415.63	34.3218
739	416.197	35.8293
740	416.763	42.0691
741	417.33	35.0503
742	417.897	36.7501
743	418.463	37.529
744	419.03	37.1697
745	419.597	39.7996
746	420.163	35.3766
747	420.73	33.3149
748	421.297	24.466
749	421.863	22.0737
750	422.43	21.3522
751	422.997	18.926
752	423.563	20.1396
753	424.13	18.9735
754	424.697	18.4114
755	425.263	17.9953
756	425.83	24.1271
757	426.364	22.8891
758	426.883	22.0415
759	427.403	23.175
760	427.922	21.9644

## Sheet: Figure 4c-e
PS115/2-2: Concentrations (in ng/gSediment) biomarkers IP25, dinosterol and DGD
Depth	Age	IP25	Dinosterol	DGD
(cm)	(ka)	(ng/gSed)	(ng/gSed)	(ng/gSed)
0.5	0.221	0.247612	0.487762	22.4826
15	11.0952	0	1.82727	18.8848
25	17.2857	0	0.505028	13.3132
35	21.9244	0	0.929218	13.829
45	24.2353	0	0	16.4518
55	26.5462	0	0	14.2244
65	28.8571	0	0.521691	16.6856
75	31.1681	0	0	6.5322
85	33.1975	0	0	10.8504
95	35.0686	0	0	8.78228
105	36.9397	0	0	9.99092
115	38.8108	0	0.305588	10.6422
125	40.6819	0	0.114088	16.2094
135	43.2529	0	0	24.4542
145	45.9671	0	0	5.97708
155	48.6814	0	0.306576	3.57011
165	51.3957	0	0	2.68349
175	54.11	0	0.995024	16.6782
185	56.8243	0.390579	16.5624	157.014
195	59.5386	0.338601	19.1604	120.626
205	62.4936	0	2.2115	49.6982
215	65.4979	0	0.732807	16.8004
225	70.1969	0	2.00633	49.8011
235	76.5908	0.247908	15.754	156.755
245	82.9847	0.181282	18.0153	136.349
255	89.3785	0.384119	20.9306	163.468
265	95.7843	0.209185	17.4697	125.914
275	102.198	0.225979	16.1591	108.212
285	108.612	0	0.388432	21.7212
295	114.838	0	0.295936	11.3549
305	120.076	0	1.44625	14.1862
315	125.451	0	2.31626	20.5885
325	128.011	0.0693705	14.849	123.545
335	132.85	0.352784	25.5131	178.015
345	142.35	0.231649	23.2996	181.677
355	151.85	0.189692	19.9721	156.857
365	161.35	0.324661	21.4633	186.274
375	168.706	0	3.90399	69.4056
385	171.059	0	1.94754	20.3746
395	173.412	0	1.16638	19.2729
405	175.765	0	2.75893	16.5491
415	178.118	0	1.08068	13.384
425	180.471	0	1.99369	41.2862
435	182.824	0.116401	11.2582	62.3926
445	185.176	0	3.28036	17.2225
455	187.529	0	5.02254	26.5728
465	197.412	0	1.3766	23.7701
475	209.176	0	2.06466	19.9012
485	218.093	0	0.215883	13.8868
495	226.11	0	2.94765	21.5886
505	238.913	0.145558	15.3078	145.254
515	250.963	0.222214	15.635	141.064
525	259.481	0.572577	23.6625	64.2908
535	268	0.210217	19.7561	132.87
545	272.737	0.0697201	10.267	60.1914
555	277.474	0	2.32331	29.0026
565	282.211	0	3.35371	32.7633
575	286.596	0	0.601253	16.682
585	289.574	0	0.501874	10.0491
595	292.553	0	1.24921	16.9484
603	294.936	0	0.92326	16.5357
605	295.532	0	0.0892781	21.9335
615	298.511	0	0.540927	13.4202
625	305.208	0	0	13.3764
635	321.842	0	0.0600174	16.4194
645	335.947	0.497987	35.391	284.276
655	338.314	1.05454	34.9909	492.736
665	340.68	0.501836	29.7887	282.529
675	343.047	0.372933	19.4848	187.618
685	345.414	0.0832271	9.79821	117.437
695	350.826	0.392752	33.9038	204.143
705	362.42	0.472594	14.3967	263.548
713	373.243	0	3.74272	60.7112
715	379.73	0	0.17128	35.1586
725	406.174	0	1.02717	11.9749
735	413.93	0	0.662396	15.6982
745	419.597	0.292944	15.0087	116.39
755	425.263	1.36519	39.2861	84.7759
765	430.563	0	0.0582969	27.1436

## Sheet: Figure 4f
PS115/2-2: TOC accumulation rates
Depth (cm)	Age (ka)	TOC-AccRate (mg/cm2/ky)
1	0.404	14.5567
3	1.14	4.27069
5	3.23	3.92022
7	5.138	4.05575
9	7.046	3.84389
11	8.61905	5.63882
13	9.85714	5.82909
15	11.0952	5.50588
17	12.3333	5.34212
19	13.5714	5.40755
21	14.8095	5.25581
23	16.0476	5.03629
25	17.2857	5.02941
27	18.5238	4.88813
29	19.7619	4.37664
31	21	4.14262
33	21.4622	12.4687
34	21.6933	13.4614
36	22.1555	12.0547
38	22.6176	9.57312
40	23.0798	7.66398
42	23.542	8.38232
44	24.0042	8.99223
46	24.4664	9.11095
48	24.9286	8.07927
50	25.3908	8.35769
52	25.8529	8.36492
54	26.3151	8.14749
56	26.7773	7.99704
58	27.2395	8.16482
60	27.7017	8.89459
62	28.1639	8.26318
64	28.6261	8.21293
66	29.0882	8.12635
68	29.5504	7.40661
70	30.0126	6.02611
72	30.4748	6.24588
75	31.1681	7.42267
77	31.6303	6.16983
79	32.0748	4.86222
81	32.4491	10.0207
83	32.8233	10.3568
85	33.1975	8.15704
88	33.7588	9.60388
90	34.1331	10.8227
92	34.5073	10.2574
94	34.8815	9.14501
96	35.2557	9.3848
98	35.6299	9.49255
100	36.0042	9.7332
102	36.3784	8.29147
104	36.7526	8.34333
106	37.1268	7.53416
108	37.501	8.16696
110	37.8753	9.15479
112	38.2495	9.18513
114	38.6237	8.63945
116	38.9979	9.27994
118	39.3721	9.32474
120	39.7464	8.82628
122	40.1206	9.46491
124	40.4948	8.49594
126	40.869	7.51666
128	41.3529	4.96022
130	41.8957	4.27451
132	42.4386	4.52591
134	42.9814	7.83794
136	43.5243	4.99753
138	44.0671	7.71465
140	44.61	6.53585
142	45.1529	4.29602
144	45.6957	9.40966
146	46.2386	11.4908
148	46.7814	11.742
150	47.3243	11.0746
152	47.8671	11.9246
154	48.41	13.764
156	48.9529	10.4877
158	49.4957	12.7029
160	50.0386	13.0317
162	50.5814	11.5488
164	51.1243	12.1085
166	51.6671	13.2026
168	52.21	13.5735
170	52.7529	13.4356
172	53.2957	16.5958
174	53.8386	19.2222
176	54.3814	21.8843
178	54.9243	59.8931
180	55.4671	50.1487
182	56.01	50.1726
184	56.5529	48.7243
186	57.0957	49.3941
188	57.6386	46.243
192	58.7243	46.8157
194	59.2671	43.3345
196	59.81	42.9403
198	60.3906	29.8986
200	60.9914	10.3934
202	61.5923	8.41845
204	62.1931	8.53695
206	62.794	8.61692
208	63.3948	10.1519
210	63.9957	8.91605
212	64.5966	10.2645
214	65.1974	12.0664
216	65.7983	15.5943
218	66.3991	13.7394
220	67	15.2598
222	68.2788	9.24587
224	69.5575	8.39527
226	70.8363	8.60079
228	72.1151	11.4232
230	73.3939	13.0287
232	74.6726	14.3333
234	75.9514	18.3926
236	77.2302	24.5678
238	78.509	23.436
240	79.7877	21.9532
243	81.0665	25.1395
244	82.3453	22.2439
246	83.624	24.0005
248	84.9028	23.4973
250	86.1816	23.0808
252	87.4604	23.5626
254	88.7391	21.4797
256	90.0179	20.258
258	91.2967	19.5438
260	92.5773	22.8688
262	93.8601	18.3133
264	95.1429	15.9085
266	96.4257	17.2885
268	97.7085	16.2665
270	98.9913	16.8207
272	100.274	15.3681
274	101.557	17.1893
276	102.84	18.3377
278	104.122	17.1096
280	105.405	4.06698
282	106.688	6.8598
284	107.971	5.53581
286	109.254	5.16853
288	110.536	4.25541
290	111.819	3.21929
292	113.102	3.38651
294	114.314	5.215
296	115.362	6.38309
298	116.41	6.71686
300	117.457	8.02029
302	118.505	7.21906
304	119.552	4.62582
306	120.6	6.13749
308	121.648	6.73784
310	122.695	7.40296
312	123.743	8.69375
314	124.79	9.93615
316	126.202	19.7902
318	127.704	22.6828
320	129.206	20.2499
322	130.708	19.3481
324	132.209	20.1151
326	133.711	32.4521
328	135.213	43.8368
330	136.715	48.168
332	138.217	42.5135
334	139.719	14.6414
336	141.221	15.1333
338	142.723	15.1797
340	144.225	15.5232
342	145.727	16.4975
344	147.229	16.8389
346	148.731	17.0365
348	150.233	16.1925
350	151.735	15.2999
352	153.237	15.2228
354	154.739	15.0435
356	156.241	18.0781
358	157.743	13.1363
360	159.245	16.9569
362	160.747	12.6291
364	162.249	12.8905
366	163.714	12.3739
368	165.143	13.5242
370	166.571	13.3735
372	168	19.2887
374	168.471	19.5917
376	168.941	12.3319
378	169.412	13.5014
380	169.882	12.8742
382	170.353	14.1277
384	170.824	12.4922
386	171.294	10.1491
390	172.235	10.8824
392	172.706	10.5013
394	173.176	11.5565
396	173.647	11.6462
398	174.118	10.9001
400	174.588	10.5819
402	175.059	9.22169
404	175.529	8.23968
406	176	9.56631
408	176.471	6.53528
410	176.941	7.19256
412	177.412	7.36669
414	177.882	10.0707
416	178.353	13.3082
418	178.824	11.8283
420	179.294	16.7319
422	179.765	15.1683
424	180.235	14.7332
426	180.706	20.0382
428	181.176	28.4066
430	181.647	30.4618
432	182.118	30.3368
434	182.588	35.4908
436	183.059	38.6704
438	183.529	44.7254
440	184	12.9071
442	184.471	11.376
444	184.941	10.8562
446	185.412	10.8009
448	185.882	10.7271
450	186.353	10.4194
452	186.824	11.0962
454	187.294	10.7398
456	187.765	11.6218
458	189.176	2.38149
460	191.529	2.33516
462	193.882	2.26556
464	196.235	2.25352
466	198.588	2.30686
468	200.941	1.96185
470	203.294	1.79981
472	205.647	1.54153
474	208	1.45486
476	210.353	1.98875
478	212.481	4.41929
480	214.084	3.88849
482	215.688	2.46985
484	217.291	3.76994
486	218.895	5.27703
488	220.498	5.48572
490	222.101	6.02514
492	223.705	5.98739
494	225.308	7.18228
496	226.911	5.45846
498	228.515	5.69768
500	230.118	5.69733
502	232.826	3.48411
504	236.884	5.03468
506	240.942	5.09266
508	245	6.95308
510	246.704	14.111
512	248.407	15.5893
514	250.111	16.2645
516	251.815	14.8261
518	253.519	16.0265
520	255.222	15.307
522	256.926	15.3692
524	258.63	11.6989
526	260.333	15.8535
528	262.037	13.9615
530	263.741	12.2353
532	265.444	12.4145
534	267.148	13.2592
536	268.474	9.04782
538	269.421	9.21725
540	270.368	9.24105
542	271.316	2.36768
544	272.263	13.3282
546	273.211	14.496
548	274.158	16.3287
550	275.105	16.2236
552	276.053	17.0474
554	277	13.677
556	277.947	15.2291
558	278.895	14.3311
560	279.842	9.27944
562	280.789	14.5246
564	281.737	18.1363
566	282.684	13.9317
568	283.632	8.19645
570	284.579	10.7077
572	285.526	10.8058
574	286.298	9.6648
576	286.894	9.48234
578	287.489	7.52781
580	288.085	6.66753
582	288.681	8.23247
584	289.277	8.68395
587	290.17	8.02028
588	290.468	7.25229
590	291.064	7.27308
592	291.66	4.76666
594	292.255	4.41462
596	292.851	4.20147
598	293.447	5.90067
600	294.043	4.92958
602	294.638	3.99756
604	295.234	7.07991
606	295.83	8.02296
608	296.426	6.71997
610	297.021	11.483
612	297.617	10.4047
614	298.213	8.11719
616	298.809	6.75581
618	299.404	7.08885
620	300	2.33203
622	302.083	2.57753
624	304.167	3.14967
626	306.25	2.64908
628	308.333	3.08495
630	310.877	1.37473
632	315.263	1.46644
634	319.649	1.49011
636	324.035	2.13641
638	328.421	2.2793
640	332.807	6.50533
642	335.237	61.0337
644	335.71	63.1597
646	336.183	67.3767
648	336.657	56.7038
650	337.13	55.5446
652	337.604	51.5502
654	338.077	52.2481
656	338.55	51.339
658	339.024	53.2029
660	339.497	45.6936
662	339.97	44.6909
664	340.444	48.5452
666	340.917	54.8664
668	341.391	67.538
670	341.864	65.4663
672	342.337	64.9944
674	342.811	59.8777
676	343.284	59.1599
678	343.757	57.1307
680	344.231	47.4737
682	344.704	43.3043
684	345.178	58.9788
687	345.888	69.2495
690	346.598	72.8354
692	347.348	12.6921
694	349.667	12.1356
696	351.986	14.2867
698	354.304	14.4739
700	356.623	12.5006
702	358.942	14.13
704	361.261	13.9884
706	363.538	14.3007
708	365.692	13.258
710	367.846	9.45296
712	370	2.97268
714	377.423	0.900252
716	384.845	0.96431
718	392.268	1.26285
720	399.691	1.4503
722	406.196	0.794705
724	407.5	1.55904
726	408.804	1.49699
728	409.963	6.33353
730	411.097	7.28076
732	412.23	7.01577
734	413.363	6.50778
736	414.497	7.60449
738	415.63	14.1617
740	416.763	15.186
742	417.897	13.858
744	419.03	12.4789
746	420.163	14.1645
748	421.297	19.0582
750	422.43	23.2798
752	423.563	27.6597
754	424.697	22.2825
756	425.83	22.7007
758	426.883	13.8691
760	427.922	5.53481

## Sheet: Figure 4g-4h
PS115/2-2: TOC content and C/N ratios
Depth (cm)	Age (ka)	TOC (%)	C/N
1	0.404	0.577578	4.12555
3	1.14	0.478348	3.98623
5	3.23	0.439092	3.6591
7	5.138	0.400093	3.63721
9	7.046	0.379194	3.44721
11	8.61905	0.375344	3.75344
13	9.85714	0.367645	3.67645
15	11.0952	0.364979	3.31799
17	12.3333	0.364964	3.64964
19	13.5714	0.357772	3.57772
21	14.8095	0.35868	3.5868
23	16.0476	0.355928	3.23571
25	17.2857	0.355442	3.55442
27	18.5238	0.350352	3.18502
29	19.7619	0.324038	3.24038
31	21	0.301417	3.01417
33	21.4622	0.305243	3.05243
34	21.6933	0.303712	3.03712
36	22.1555	0.264762	2.9418
38	22.6176	0.243271	3.04089
40	23.0798	0.229176	2.86469
42	23.542	0.247572	2.7508
44	24.0042	0.235047	2.93808
46	24.4664	0.233453	2.91817
48	24.9286	0.2189	2.43222
50	25.3908	0.224043	2.24043
52	25.8529	0.238503	2.38503
54	26.3151	0.223745	2.23745
56	26.7773	0.226826	2.26826
58	27.2395	0.219705	2.44116
60	27.7017	0.234923	2.34923
62	28.1639	0.228071	2.28071
64	28.6261	0.231789	2.31789
66	29.0882	0.215194	2.39104
68	29.5504	0.215297	2.39219
70	30.0126	0.199258	1.99258
72	30.4748	0.176838	1.76838
75	31.1681	0.196303	1.96303
77	31.6303	0.192843	1.75312
79	32.0748	0.222925	2.02659
81	32.4491	0.216271	2.40301
83	32.8233	0.208385	2.60481
85	33.1975	0.169753	1.88615
88	33.7588	0.192357	2.1373
90	34.1331	0.190018	2.11131
92	34.5073	0.183866	2.04295
94	34.8815	0.190625	2.11806
96	35.2557	0.19598	2.17755
98	35.6299	0.195208	2.4401
100	36.0042	0.200193	2.22436
102	36.3784	0.189658	2.10731
104	36.7526	0.170809	2.13512
106	37.1268	0.170264	1.89182
108	37.501	0.178752	1.98613
110	37.8753	0.187824	2.08694
112	38.2495	0.18222	2.27774
114	38.6237	0.176462	2.20578
116	38.9979	0.177795	1.97549
118	39.3721	0.177555	1.97284
120	39.7464	0.175526	1.95029
122	40.1206	0.185555	1.85555
124	40.4948	0.186772	1.86772
126	40.869	0.177787	1.77787
128	41.3529	0.167551	1.86167
130	41.8957	0.156757	1.95946
132	42.4386	0.169943	2.12429
134	42.9814	0.213521	3.05029
136	43.5243	0.177072	1.96747
138	44.0671	0.271726	3.39657
140	44.61	0.200076	2.50095
142	45.1529	0.162594	2.32278
144	45.6957	0.307012	3.07012
146	46.2386	0.449827	4.49827
148	46.7814	0.440305	4.40305
150	47.3243	0.393146	3.57406
152	47.8671	0.419033	3.80939
154	48.41	0.501339	5.01339
156	48.9529	0.381418	3.81418
158	49.4957	0.45719	4.5719
160	50.0386	0.46771	4.25191
162	50.5814	0.442018	4.01834
164	51.1243	0.451506	4.1046
166	51.6671	0.476201	4.3291
168	52.21	0.470133	4.70133
170	52.7529	0.442616	5.5327
172	53.2957	0.555852	5.55852
174	53.8386	0.626557	6.26557
176	54.3814	0.732098	7.32098
178	54.9243	1.7289	12.3493
180	55.4671	1.63943	13.6619
182	56.01	1.63572	12.5824
184	56.5529	1.75705	13.5158
186	57.0957	1.77314	13.6395
188	57.6386	1.71473	13.1902
190	58.1814	1.54818	12.9015
192	58.7243	1.56771	13.0642
194	59.2671	1.44157	13.1052
196	59.81	1.45136	13.1942
198	60.3906	1.08979	9.90715
200	60.9914	0.356787	4.45983
202	61.5923	0.359878	5.14111
204	62.1931	0.328678	3.65198
206	62.794	0.326767	4.08458
208	63.3948	0.329502	3.66114
210	63.9957	0.302963	3.78704
212	64.5966	0.38749	4.84363
214	65.1974	0.478479	4.78479
216	65.7983	0.611	6.11
218	66.3991	0.580997	5.80997
220	67	0.616398	6.16398
222	68.2788	0.746827	7.46827
224	69.5575	0.812639	7.38762
226	70.8363	0.838958	7.62689
228	72.1151	0.944305	8.58459
230	73.3939	1.06891	9.71738
232	74.6726	1.19191	10.8355
234	75.9514	1.66594	12.815
236	77.2302	2.05432	15.8024
238	78.509	1.97868	15.2206
240	79.7877	1.90479	14.6522
242	81.0665	2.02519	15.5784
244	82.3453	1.87158	14.3968
246	83.624	1.91689	15.9741
248	84.9028	1.86453	14.3426
250	86.1816	1.81458	13.9583
252	87.4604	1.7865	13.7423
254	88.7391	1.6059	12.3531
256	90.0179	1.61075	12.3904
258	91.2967	1.55808	12.984
260	92.5773	1.66196	13.8497
262	93.8601	1.43574	11.9645
264	95.1429	1.29098	10.7582
266	96.4257	1.29842	10.8202
268	97.7085	1.24353	10.3627
270	98.9913	1.29395	11.7632
272	100.274	1.23691	10.3076
274	101.557	1.36919	10.5322
276	102.84	1.3401	11.1675
278	104.122	1.16099	10.5545
280	105.405	0.355187	4.43984
282	106.688	0.471586	5.23985
284	107.971	0.399941	4.99927
286	109.254	0.291535	3.23928
288	110.536	0.274449	3.43062
290	111.819	0.260172	3.71674
292	113.102	0.278321	3.47901
294	114.314	0.306878	3.06878
296	115.362	0.335843	3.35843
298	116.41	0.331334	4.14167
300	117.457	0.379704	4.74629
302	118.505	0.343461	4.29326
304	119.552	0.315878	4.51254
306	120.6	0.410476	4.56084
308	121.648	0.501566	5.01566
310	122.695	0.522897	5.80996
312	123.743	0.641887	6.41887
314	124.79	0.653009	6.53009
316	125.455	0.66592	6.05382
318	126.023	0.750059	6.81872
320	126.591	0.706936	7.06936
322	127.159	0.69339	6.30354
324	127.727	0.762804	7.62804
326	128.295	1.26992	10.5827
328	128.864	1.60673	13.3894
330	129.432	1.65863	13.8219
332	130	1.58662	14.4238
334	131.9	1.71067	14.2556
336	133.8	1.74276	13.4058
338	135.7	1.83788	15.3156
340	137.6	1.73561	14.4634
342	139.5	1.89338	14.5644
344	141.4	1.95089	15.0068
346	143.3	1.95274	15.0211
348	145.2	1.83139	14.0876
350	147.1	1.76384	13.568
352	149	1.72208	14.3507
354	150.9	1.69644	14.137
356	152.8	1.64633	13.7194
358	154.7	1.4666	13.3328
360	156.6	1.37718	13.7718
362	158.5	1.34091	13.4091
364	160.4	1.43886	11.9905
366	162.3	1.36085	12.3713
368	164.2	1.55546	12.9621
370	166.1	1.57176	13.098
372	168	1.71417	14.2848
374	168.471	0.540884	6.76105
376	168.941	0.331322	3.68136
378	169.412	0.331265	3.68072
380	169.882	0.3204	3.56
382	170.353	0.331729	3.68588
384	170.824	0.300069	3.3341
386	171.294	0.268178	3.35222
388	171.765	0.281054	3.12283
390	172.235	0.275298	3.05886
392	172.706	0.282033	3.1337
394	173.176	0.30232	3.77901
396	173.647	0.264335	3.30419
398	174.118	0.261565	3.26957
400	174.588	0.272232	3.40291
402	175.059	0.2485	2.76111
404	175.529	0.233928	2.59921
406	176	0.228041	2.53378
408	176.471	0.195186	2.43982
410	176.941	0.252037	3.15047
412	177.412	0.268108	2.97897
414	177.882	0.340962	3.40962
416	178.353	0.39163	3.9163
418	178.824	0.394537	3.94537
420	179.294	0.486915	4.86915
422	179.765	0.497316	4.97316
424	180.235	0.440849	4.00772
426	180.706	0.583602	5.83602
428	181.176	0.816445	8.16445
430	181.647	0.821327	8.21327
432	182.118	0.794771	7.22519
434	182.588	0.941949	7.84958
436	183.059	1.13243	9.43692
438	183.529	1.20771	9.29011
440	184	0.346969	3.15426
442	184.471	0.298356	3.31506
444	184.941	0.275697	3.0633
446	185.412	0.272708	3.03009
448	185.882	0.263195	2.63195
450	186.353	0.26853	2.98367
452	186.824	0.272762	2.72762
454	187.294	0.270408	2.70408
456	187.765	0.279022	2.79022
458	189.176	0.284554	2.84554
460	191.529	0.286814	2.86814
462	193.882	0.288284	2.88284
464	196.235	0.268506	2.9834
466	198.588	0.265432	2.65432
468	200.941	0.254443	2.82715
470	203.294	0.256497	2.56497
472	205.647	0.230247	2.30247
474	208	0.240854	2.40854
476	210.353	0.297231	2.97231
478	212.481	0.436907	3.97188
480	214.084	0.428594	4.28594
482	215.688	0.256706	2.56706
484	217.291	0.373916	3.73916
486	218.895	0.500607	5.00607
488	220.498	0.531302	5.31302
490	222.101	0.581937	5.81937
492	223.705	0.626152	5.69229
494	225.308	0.669051	5.57542
496	226.911	0.591009	4.92507
498	228.515	0.543668	4.94244
500	230.118	0.572729	5.20662
502	232.826	0.959587	8.72352
504	236.884	1.29723	9.97868
506	240.942	1.20016	10.0013
508	245	1.48245	11.4034
510	246.704	1.30217	10.8514
512	248.407	1.44394	12.0328
514	250.111	1.36898	11.4081
516	251.815	1.34053	11.1711
518	253.519	1.4144	11.7866
520	255.222	1.4128	11.7733
522	256.926	1.24616	11.3287
524	258.63	1.03178	11.4642
526	260.333	1.39396	11.6164
528	262.037	0.975959	10.844
530	263.741	0.837735	9.30816
532	265.444	1.0702	10.702
534	267.148	1.17593	11.7593
536	269.333	1.49445	12.4537
538	272	1.3241	12.0373
540	274.667	1.512	12.6
542	277.333	0.393622	3.93622
544	280	0.355047	3.55047
546	280.414	0.359158	3.59158
548	280.828	0.383593	3.48721
550	281.241	0.380419	3.80419
552	281.655	0.375515	4.17239
554	282.069	0.28726	4.10371
556	282.483	0.255455	3.64936
558	282.897	0.241831	3.45473
560	283.31	0.225335	3.21907
562	283.724	0.302409	3.3601
564	284.138	0.370434	4.11594
566	284.552	0.342435	3.80483
568	284.966	0.215985	2.39983
570	285.379	0.242996	2.42996
572	285.793	0.252216	2.8024
574	286.298	0.250741	2.50741
576	286.894	0.24703	2.4703
578	287.489	0.231642	2.31642
580	288.085	0.218755	1.98868
582	288.681	0.242163	3.02704
584	289.277	0.242202	2.42202
586	289.872	0.214522	2.38357
588	290.468	0.184924	1.84924
590	291.064	0.187109	1.87109
592	291.66	0.175224	1.59294
594	292.255	0.169959	1.54509
596	292.851	0.151503	1.68336
598	293.447	0.158331	2.26186
600	294.043	0.13382	1.91172
602	294.638	0.154631	2.20902
604	295.234	0.312841	3.12841
606	295.83	0.431631	4.31631
608	296.426	0.334487	3.34487
610	297.021	0.503155	5.59061
612	297.617	0.479134	6.84478
614	298.213	0.387148	4.83934
616	298.809	0.317912	3.17912
618	299.404	0.328812	3.28812
620	300	0.316003	3.95003
622	302.083	0.317279	3.96598
624	304.167	0.355111	3.94568
626	306.25	0.344766	3.83073
628	308.333	0.390351	4.87939
630	310.877	0.335556	4.19446
632	315.263	0.382094	4.24549
634	319.649	0.414011	4.60012
636	324.035	0.504646	5.60718
638	328.421	0.592386	5.92386
640	332.807	1.65079	12.6984
642	335.237	1.79577	14.9648
644	335.71	1.86666	14.359
646	336.183	1.77221	14.7684
648	336.657	1.78279	14.8565
650	337.13	1.66711	13.8926
652	337.604	1.61132	13.4276
654	338.077	1.53292	12.7743
656	338.55	1.59816	13.318
658	339.024	1.43858	11.9881
660	339.497	1.19171	13.2412
662	339.97	1.19437	11.9437
664	340.444	1.01634	11.2927
666	340.917	1.41113	12.8284
668	341.391	2.09343	16.1033
670	341.864	1.99928	15.3791
672	342.337	1.91192	14.7071
674	342.811	1.73707	14.4755
676	343.284	1.77012	13.6163
678	343.757	1.39038	12.6398
680	344.231	1.09468	12.1631
682	344.704	1.17224	13.0248
684	345.178	1.10254	13.7817
687	345.888	1.50415	15.0415
690	346.598	1.64826	13.7355
692	347.34	1.49964	13.6331
694	349.606	1.56662	13.0552
696	351.872	1.77394	14.7828
698	354.138	1.71642	15.6038
700	356.404	1.34967	13.4967
702	358.67	1.53584	13.9622
704	360.936	1.3025	14.4722
706	363.202	1.47566	14.7566
708	365.468	1.33749	14.861
710	367.734	0.783042	11.1863
712	370	0.3161	3.95124
714	376.486	0.334699	3.71888
716	382.973	0.394123	4.37915
718	389.459	0.526646	5.26646
720	395.304	0.341792	3.79769
722	399.652	0.313979	3.48866
724	404	0.453102	5.03447
726	408.348	0.431864	4.31864
728	409.963	0.500557	5.00557
730	411.097	0.529174	5.29174
732	412.23	0.558672	5.58672
734	413.363	0.577995	5.77995
736	414.497	0.561279	5.61279
738	415.63	0.956797	8.69815
740	416.763	0.976782	10.8531
742	417.897	0.993288	9.02989
744	419.03	1.12853	10.2593
746	420.163	1.21755	10.1463
748	421.297	1.56093	13.0078
750	422.43	1.82081	15.1734
752	423.563	1.8912	17.1927
754	424.697	1.78873	16.2612
756	425.83	1.78679	13.7445
758	426.883	0.846487	8.46487
760	427.922	0.396584	3.96584
762	428.961	0.408274	4.53637

## Sheet: Figure 5a
PS115/2-2: Hydrogen Index (HI) and Oxygen Index (OI) determined by Rock-Eval Pyrolysis
HI	OI
(mgHC/gTOC)	(mgCO2/gTOC)
60.5979	678.697
77.3495	817.396
56.9356	712.834
61.2771	607.443
53.1064	522.679
59.9396	619.376
69.1443	586.081
72.7061	735.14
88.0493	758.901
81.971	491.826
83.229	573.356
87.0865	645.465
97.0064	608.984
98.3511	365.304
77.2837	338.576
71.6584	459.265
51.1308	271.215
56.7788	392.91
57.8451	319.146
62.0146	473.969
62.9986	419.991
36.8803	259.528
31.8122	127.827
53.0133	85.1597
58.2699	89.4859
37.6432	207.856
37.4821	111.959
79.6118	105.793
50.4391	158.167
46.0125	212.534
50.6189	300.736
41.8689	205.357
37.542	199.724
25.9858	173.239
43.5699	105.593
41.0047	224.484
33.1596	349.683
58.6576	313.818
35.9834	246.744
30.907	137.757
69.7317	428.85
54.9316	254.059
38.9165	226.731
43.0979	104.458
47.6221	220.252
59.1472	459.095
35.0939	326.644
55.6489	212.658
61.4831	343.28
53.5715	110.893
65.4427	138.528
61.0225	168.675
43.97	201.247
72.7931	389.507
49.9443	259.71
26.618	174.041
23.0631	139.019
49.8101	109.135
53.8854	286.572

## Sheet: Figure 5b
PS115/2-2: Hydrogen Index (HI) and Tmax value determined by Rock-Eval Pyrolysis
HI	Tmax
(mgHC/gTOC)	(°C)
60.5979	352
77.3495	306
56.9356	330
61.2771	327
53.1064	324
59.9396	329
69.1443	307
72.7061	610
88.0493	611
81.971	611
83.229	609
87.0865	612
97.0064	612
98.3511	611
77.2837	612
71.6584	612
51.1308	612
56.7788	609
57.8451	609
62.0146	609
62.9986	609
36.8803	611
31.8122	437
53.0133	439
58.2699	438
37.6432	610
37.4821	438
79.6118	438
50.4391	439
46.0125	438
50.6189	611
41.8689	611
37.542	611
25.9858	435
43.5699	438
41.0047	438
33.1596	612
58.6576	611
35.9834	506
30.907	438
69.7317	611
54.9316	611
38.9165	517
43.0979	436
47.6221	437
59.1472	611
35.0939	611
55.6489	610
61.4831	560
53.5715	438
65.4427	440
61.0225	438
43.97	440
72.7931	440
49.9443	523
26.618	438
23.0631	436
49.8101	437
53.8854	609

## Sheet: Figure 5c
PS115/2-2: Amount of hydrocarbons (HC) generated by pyrolytic degradation of the OC during heating up to 650°C
Depth	S2
(cm)	(mgHC/gSed)
1	0.35
3	0.37
5	0.25
11	0.23
19	0.19
27	0.21
34	0.21
42	0.18
52	0.21
64	0.19
81	0.18
98	0.17
122	0.18
134	0.21
138	0.21
144	0.22
146	0.23
148	0.25
154	0.29
164	0.28
166	0.3
176	0.27
178	0.55
186	0.94
194	0.84
216	0.23
236	0.77
244	1.49
254	0.81
274	0.63
296	0.17
308	0.21
316	0.25
326	0.33
344	0.85
364	0.59
382	0.11
414	0.2
426	0.21
436	0.35
460	0.2
478	0.24
496	0.23
514	0.59
534	0.56
544	0.21
564	0.13
610	0.28
628	0.24
644	1
668	1.37
674	1.06
696	0.78
710	0.57
728	0.25
740	0.26
748	0.36
756	0.89
762	0.22

## Sheet: Figure 5d
PS115/2-2: Tpeak and Tmax value determined by Rock-Eval Pyrolysis
Depth	Tpeak	Tmax
(cm)	(°C)	(°C)
1	388	352
3	342	306
5	366	330
11	363	327
19	360	324
27	365	329
34	343	307
42	646	610
52	647	611
64	647	611
81	645	609
98	648	612
122	648	612
134	647	611
138	648	612
144	648	612
146	648	612
148	645	609
154	645	609
164	645	609
166	645	609
176	647	611
178	473	437
186	475	439
194	474	438
216	646	610
236	474	438
244	474	438
254	475	439
274	474	438
296	647	611
308	647	611
316	647	611
326	471	435
344	474	438
364	474	438
382	648	612
414	647	611
426	542	506
436	474	438
460	647	611
478	647	611
496	553	517
514	472	436
534	473	437
544	647	611
564	647	611
610	646	610
628	596	560
644	474	438
668	476	440
674	474	438
696	476	440
710	476	440
728	559	523
740	474	438
748	472	436
756	473	437
762	645	609

[truncated: 11 more sheets: Figure 6b, Figure 6c, Figure 6d, 6f, 6g, 6h, Figure 6e, SupplFigure 3c, SupplFigure 5a-5h, SupplFigure 8c-8i, SupplFigure 15b-15d, SupplFigure 15e, SupplFigure 17a, SupplFigure 17b]
